# Supplementary material for: Sex Differences in the Adult Human Brain: Evidence from 5216 UK Biobank Participants
Source: Cereb Cortex. 2018 May 16;28(8):2959–75. doi: 10.1093/cercor/bhy109 (PMC6041980; doi:10.1093/cercor/bhy109)
Supplement: Supplementary Data [file bhy109_supplementarymaterials.zip]

Archive with 1 entries (1 files):
- bhy109RitchieUKBSexDiffsSUPPLEMENT30Mar18.docx
